# Supplementary material for: Triage and Diagnostic Accuracy of Online Symptom Checkers: Systematic Review
Source: J Med Internet Res. 2023 Jun 2;25:e43803. doi: 10.2196/43803 (PMC10276326; doi:10.2196/43803)
Supplement: Multimedia Appendix 3 [file jmir_v25i1e43803_app3.xlsx]

## Sheet: Sheet1
Main author	Publication Year	URL	Country	Funder	Study design	Symptoms evaluated (specific vs general)	Population/Sample	OSCs tested	Type of OSC	Comparator	Measurement of diagnostic accuracy	Results	Level of diagnostic accuracy	Measurement of triage accuracy	Results	Level of triage accuracy	Additional reported outcomes	Results	Conclusion/suggestion
Poote	2014	https://journals.sagepub.com/doi/full/10.1177/1357633X14529246	UK	The work was supported by a PhD studentship from Warwick and Coventry Primary Care Research	Diagnostic Accuracy Study?	General	154 patients 99F (64.3%) & 55 M (35.7%) From 17 to 43 yo. Mean age: 22 yo	Prototype adapted from a widely used telephone triage system that supports nurses’ decision-making in primary care and has been evaluated in previous studies in the UK and Switzerland. The modification involved creating a new user interface that presented the content in an intuitive format suitable for online completion by lay people, with the questions and answers translated into nontechnical, p…		7 GPs (who had access to the self-assessment summary)				1. Correct triage (agreement between the triage recommendation of the self-assessment system and the assessment of urgency made by the GP) 2. Under/over-triage Variables: a. Prototype version b. Age & gender c. Types of symptoms	"Perfect agreement, where both the GP and the self-assessment system selected the same category of advice, occurred in 39% of consultations. The corrected for chance kappa for perfect agreement was 0.19 (P<0.001). The association between the GP assessment and the self-assessment rankings of urgency was low but significant (rho¼0.19, P¼0.016). The self-assessment system tended to be risk averse co…	Low			In conclusion, agreement between the self-assessment system and GP assessment of urgency was relatively low, with the former being more risk averse. This resulted in a relatively high proportion of patients being triaged as needing emergency or immediate care. On the other hand, the self-assessment system successfully identified a proportion of patients who were felt by the GP to have a selflimit…
Semigran	2015	https://www.bmj.com/content/351/bmj.h3480	USA	This study was funded by the US National Institute of Health (National Institute of Allergy and Infectious Disease grant No R21 AI097759-01).	Diagnostic Accuracy Study?	General	45 standardized patient vignettes from 3 categories of triage urgency (15 emergent care, 15 non-emergent care, 15 self care); common and uncommon conditions; 4 months to 77 yo; 17 F and 28 M	1. AskMD (USA) 2. BetterMedicine (USA) 3. DocResponse (USA) 4. Doctor Diagnose (USA) 5. Drugs.com (USA) 6. EarlyDoc (Netherlands) - discontinued 7. Esagil (USA) 8. Family Doctor (USA) 9. FreeMD (USA) - discontinued 10. Harvard Medical School Family Health Guide (USA) - discontinued 11. Healthline (USA) 12. Healthwise (USA) 13. Healthy Children (USA) 14. Isabel (UK) 15. iTriage (USA) 16. Mayo Clin…	Website or app	Diagnoses attached to each vignettes	Ranking of correct diagnosis 1. Correct diagnosis listed 1st 2. Correct diagnosis listed in top 3 and top 20 Variables: Type of condition: a/ severity/urgency; b/frequency OSC's characteristics: c/ demographic questions; type of OSC	(1) Overall, the correct diagnosis was listed first in 34% (95% confidence interval 31% to 37%; table 2 ) of standardized patient evaluations. Performance varied by urgency of condition. The correct diagnosis was listed first for 24% (19% to 30%) of emergent standardized patient evaluations, 38% (32% to 34%) of non-emergent standardized patient evaluations, and 40% (34% to 47%) of self care stand…	Low	1. Correct triage 2. Under/over-triage Variables: Type of condition: a. severity; b. frequency c. OSC's characteristics	1. Appropriate triage advice was given in 57% (95% confidence interval 52% to 61%) of standardized patient evaluations (table 2). 1. a. Performance on triage advice was higher for emergent care standardized patient evaluations than for non-emergent and self-care standardized patient evaluations: 80% (75% to 86%) v 55% (47% to 63%) v 33% (26% to 40%), P<0.001). 1. b. Appropriate triage advice was …	Medium-Low			Although there was a range of performance across symptom checkers, overall they had deficits in both diagnosis and triage accuracy. Triage advice from symptom checkers is generally risk averse, encouraging users to seek care for conditions where self care is reasonable. Suggestions: there are several potential advances that may improve their performance in future versions. Incorporating local epi…
Semigran	2016	https://jamanetwork.com/journals/jamainternalmedicine/fullarticle/2565684	USA	Not specified - Conflict of Interest Disclosures: Dr Nundy is an equity holder of The Human Diagnosis Project, the creators of Human Dx.	Diagnostic Accuracy Study?	General	45 standardized patient vignettes from 3 categories of triage urgency (15 emergent care, 15 non-emergent care, 15 self care); common and uncommon conditions; 4 months to 77 yo; 17 F and 28 M	1. AskMD (USA) 2. BetterMedicine (USA) 3. DocResponse (USA) 4. Doctor Diagnose (USA) 5. Drugs.com (USA) 6. EarlyDoc (Netherlands) 7. Esagil (USA) 8. Family Doctor (USA) 9. FreeMD (USA) 10. Harvard Medical School Family Health Guide (USA) 11. Healthline (USA) 12. Healthwise (USA) 13. Healthy Children (USA) 14. Isabel (UK) 15. iTriage (USA) 16. Mayo Clinic (USA) 17. MEDoctor (USA) 18. NHS Symptom C…	Website or app	Diagnostic attributed to the vignettes AND 234 physicians (internal medicine, family practice, or pediatrics physicians) using Human Dx, who did not know which vignettes were part of the research study. 211 (90%) were trained in internal medicine and 121 (52%) were fellows or residents	Ranking of correct diagnosis 1. Correct diagnosis listed 1st 2. Correct diagnosis listed in top 3 Variables: Type of condition: a/ severity/urgency; b/frequency OSC's characteristics: c/ demographic questions; type of OSC	1. Physicians listed the correct diagnosis first more often across all vignettes compared with symptom checkers (72.1% vs 34.0%, P < .001). 1. a & b. Across physicians, they were more likely to list the correct diagnosis first for high-acuity vignettes (79.1% vs 65.3% for low acuity - vs 24.3 for OSCs) and for uncommon vignettes (75.5% vs 69.6% for common - vs 28.1% for OSCs). In contrast, sympto…	Low				Physician's diagnostic performance	Despite physicians’ superior performance, they provided the incorrect diagnosis in about 15% of cases, similar to prior estimates (10%-15%) for physician diagnostic error.	In what we believe to be the first direct comparison of diagnostic accuracy, physicians vastly outperformed computer algorithms in diagnostic accuracy. Suggestion: While in this project we compared diagnostic performance, future work should test whether computer algorithms can augment physician diagnostic accuracy
Verzantvoort	2018	https://journals.plos.org/plosone/article?id=10.1371/journal.pone.0199284	Netherlands	The study was funded by Achmea, a Dutch health insurance company (AWvdV). The funder had no role in study design, data collection and analysis, decision to publish, or preparation of the manuscript.	prospective, cross-sectional cohort study / diagnostic accuracy for triage accuracy part	General	Group 1: 4456 respondents Group 2: 126 were triaged for the same disease entity as they consulted the app for. 48% M / 52% F	The app Should I see a doctor? was developed as a self-triage decision support tool for acute primary care in the Netherlands. Nowadays, it has been downloaded over 200,000 times. The app is fully based on the Dutch Triage System (NTS) and the NHG guidelines	App	Routine telephone triage by a nurse according to the NTS and classified the patient's problem as: call GP (U1-U4), or wait-and-see (U5)				1. Correct triage (agreement between app and nurse) 2. Under/over-triage	Overall, the app's advice corresponded to the outcome of the triage call for 81% of phoned participants (Table 2). For 11% of cases the app under-triaged, meaning that the app's advice was `lower' (don't contact a GP) than the result of the nurse call (contact a GP). For 8% of cases the app's advice was `higher' (vice versa). A sensitivity of 84% and a specificity of 74%. The positive- and negati…	High	1. app usage 2. user satisfaction 3. whether users intend to follow the advice	1. The app was used by patients of all ages, also by parents for their children, and mostly for abdominal pain, skin disorders and cough. 58% of users received the advice to contact the clinic, 34% a self-care advice and 8% to wait-and-see. 2. The app was rated as `neutral' to `very clear' by 87%, and 89% were `neutral' to `very satisfied'. 3. 65% of users intended to follow the app's advice.	The app is used by patients of all ages, also for children, and for a wide variety of symptoms. For adolescents and young adults, it seems to be an easily accessible tool to evaluate genital organ complaints. The app is most often used in the evening/night and weekend, fitting with its aim to evaluate whether an OOH contact is needed. The majority of users were (very) satisfied with the app and 6…
Berry	2019	https://doi.org/10.1017/S0950268819000268	USA	N/A	Retrospective cohort study	All presentations to ED in patients who had a prior diagnosis of HIV/Hep C	168 real-life ED patient encounters, 90 HIV (53.6%), 67 hepatitis C (39.9%), 11 both (6.6%), 44.9 ± 12.3, F 36.9%, M 63.1%, White 47, Black 121.	1. Mayo Clinic 2. WebMD 3. Symptomate 4. Symcat 5. Isabel	Not specified	ED physician-determined top diagnosis	Ranking of correct diagnosis 1. Correct diagnosis listed 1st 2. Correct diagnosis listed in top 3 3. Correct diagnosis listed in top 10 4. Correct diagnosis listed at all 5. Mean rank of correct diagnosis Variables: Initial diagnosis: HIV/Hep C/both OSC	1 to 4. All OSC had poor diagnostic accuracy overall in regards to Top1 (<20%), Top3 (<35%), Top10 (<40%), Listed at All (<45%) 5. Mean rank: 1.5 (Symptomate) to 11.8 (WebMD) for all combined; 1 (Symptomate) to 15.1 (WebMD) for HIV; 1.8 (Symcat) to 9.8 (WebMD) for Hep C Significant variations existed for each individual symptom checker, as some appeared more accurate for listing the diagnosis in …	Low	Triage: emergent (go to ED and see physician now) or non-emergent (see a provider next few days). Since patients are in ED, expected to be mostly emergent	A significantly higher percentage of hepatitis C patients (59.7%; 40/67) were found to have an initial diagnosis with emergent criteria than HIV patients (35.6%; 32/90) (Table 1A). Taken together, initial ED presenting symptoms were considered emergent by the symptom checker in 48.8% (77/168) of cases.	Unclear - patients might be in ED but not requiring emergency treatment??			Current symptom checker software algorithms may not account for the complex, immunocompromised HIV and hepatitis C patient populations. We do not suggest a separate symptom checker for this patient population, but rather, current symptom checker software to account for complex and dynamic past medical histories and the multifaceted symptoms these patients may encounter.
Hill	2020	https://onlinelibrary.wiley.com/doi/full/10.5694/mja2.50600	Australia	Australian Government Research Training Program Scholarship	Comparative vignette study	General	48 vignettes: 30 adapted from Semigran 2015 & 18 new symptom‐based scenarios, including several reflecting Australia‐specific illnesses 4 weeks old to 77 yo; 27 M & 21 F;	1. AARP Health Tools Symptoms 2. Alberta Check Your Symptoms (Healthwise) 3. APWU Health Plan Helpful tool: Symptom Checker (American Postal Workers Union Health Plan) 4. Buoy Symptom Checker 5. Children’s Wisconsin Symptom Checker 6. Drugs.com Symptom Checker 7. Everyday Health Healthy Living Symptom Checker 8. Family Doctor Symptom Checker 9. Healthdirect Symptom Checker 10. Healthline Symptom …	App & webpage	Diagnoses and triage advice attached to each vignette AND confirmed by two GPs (including author MS) and an emergency department specialist	Ranking of correct diagnosis 1. Correct diagnosis listed 1st 2. Correct diagnosis listed among top 3 3. Correct diagnosis listed among top 10 Variables: Type of condition: a/ severity; b/frequency OSC's characteristics: c/ AI algorythms; d/ demographic questions; e/ max nb of diagnoses ; Google VS Apple	1. First in 421 of 1170 SC vignette tests (36%; 95% CI, 31–42%), a. emergency, 27% (95% CI, 21–34%); urgent, 45% (95% CI, 39–51%); non-urgent, 39% (95% CI, 33–47%); and self-care, 32% (95% CI, 25–42%). Higher % but same ranking for top 3 and top 10 b. Correct diagnoses were more frequently listed first for vignettes describing common (42%; 95% CI, 37–50%) than for those describing uncommon condit…	The diagnostic accuracy of SCs is limited by their programming and how information is presented.	Correct triage Variables: 1. type of condition: a/ severity; b/frequency 2. OSC's characteristics: a/ AI algorythms; b/ demographic questions; c/ max nb of diagnoses	The 19 triage SCs provided correct advice for 338 of 688 vignette tests (49%; 95% CI, 44–54%). 1. a. more frequent for emergency care (63%; 95% CI, 52–71%) and urgent care vignette tests (56%; 95% CI, 52–75%) than for non-urgent care (30%; 95% CI, 11–39%) and self-care tests (40%; 95% CI, 26–49%). The advice for 40% of non-urgent and self-care category vignettes was to seek urgent or emergency ca…	Triage advice, especially for less serious case vignettes, tended to be risk‐averse, although there were also notable instances of the opposite; the former can place unnecessary burdens on health care systems, but the latter can be dangerous.		Some SCs were available from different sources (website, App Store, Google Play), and the performance of the variants differed, possibly because of differences in AI algorithms or programming.	These limitations suggest that triage advice may be the more important function of online SC tools. Despite their limitations and the lack of regulation of online health programs, SCs can be useful to track epidemiological data; to self-educate users about their own health, potentially improving patient–physician relationships; to direct people to appropriate care, especially for tools that are d…
Yu	2020	https://doi.org/10.1177/1024907919842486	Hong Kong	Not specified	Retrospective cohort study	General	Total of 149 ED medical records transcribed into a standardised format containing the patient’s age, gender, presenting complaints, vital signs, past medical history and physical examination findings; Each symptom checker was tested with 100 A&E charts with an equal distribution between the five triage categories (51 were used to test both checkers, with two different sets of 49 charts used to te…	1. Drugs.com 2. FamilyDoctor	Website	Triage categories assigned by the triage nurses using Accident and Emergency Department triage protocols. Cat 1–4 cases were classified as ‘emergency’ patients who appropriately visited the A&E, while Cat 5 cases were classified as ‘non-emergency’ patients who did not need A&E services.				1. Correct triage 2. Under/over-triage 3. Sensitivity; specificity; PPV; NPV Variables: a. OSC: Drugs.com VS FamilyDoctor b. Severity (triage category) Note: instructions that included one or more of the phrases ‘visit the ER now’, ‘seek medical help immediately’ or ‘you likely have a life-threatening condition’ were classified as ‘emergency’ advice, while instructions that included one or more o…	1. a. Both Drugs.com and FamilyDoctor performed suboptimally in overall triage accuracies (74% and 50%, respectively) 1. b. Drugs.com: best result is 95% (CI 75-100) for Categ 1 down to 55% for Categ 4 (CI 32-77). Better results for categ 1 & 5, lower for categ 2 to 4 FamilyDoctor: best result is 70% (CI 46-88) for Categ 5 down to 30% for Categ 3. Better results for categ 1 & 5, lower for categ 2…	Better results with Drugs.com than FamilyDoctor but both suboptimal			Conclusion: OSCs, at least in their current states, are unsuitable to serve as the sole triage tool for potential A&E cases. Suggestions: 1. OSCs could serve as an adjunct in prehospital care to optimise A&E resources, with patients, family members or ambulance staff filling in the symptom checker questionnaire en route to the hospital 2. Improvements must also be made for use in A&E settings: tr…
Gilbert	2020	https://bmjopen.bmj.com/content/10/12/e040269	UK	This study was funded by Ada Health GmbH. HF has not received any compensation from Ada Health financial or otherwise.	Comparative vignette study	General	200 vignettes (64 from transcripts of NHS Direct Calls, rest created by doctors) 1 month to 89 yo; M 43% & F 57%; both common and less-common conditions covering all body systems	1. Ada 2. Babylon 3. Buoy 4. K Health 5. Mediktor 6. Symptomate 7. Your.MD 8. WebMD	Apps	7 GPs through phone consultation with one researcher acting as patient-actor-physician using the vignettes. They were asked to provide: a main diagnosis, up to five other differential diagnoses, and a single triage level (appropriate to a telephone triage setting). Note: 5 completed telephone consultations for all 200 clinical-vignettes. One GP completed 130 telephone consultations but had to wit…	Ranking of correct diagnosis 1. Correct diagnosis listed 1st 2. Correct diagnosis listed in top 3 3. Correct diagnosis listed in top 5 Variables: a. OSC b. NHS vs non-NHS vignette c. required-answer vs provided-answer	There was considerable variation in condition-suggestion accuracy between the GPs and between apps. 1. The GPs all outperformed apps for top-1 condition matching: GP 71.2% / Ada 48.5% / Babylon 21.5% / Buoy 28% / K Health 26% / Mediktor 23.5% / Symptomate 19% / WebMD 21% / Your.MD 21.5%. 2. GP 82%, Ada 70.5%, Babylon 32%, Buoy 43%, K Health 36%, Mediktor 36%, Symptomate 27.5%, WebMD 35.5%, Your.M…	Depends on OSC but usually lower than GPs	1. Safe VS unsafe where safe is here defined as maximum one level less conservative than gold-standard, expressed per vignette provided with advice (ie levels a to f) 2. % of vignettes for which GPs and OSCs were: a/ over conservative; b/ overconservative but suitable (one level too high); c/ exactly-matched; d/ safe but underconservative (one level too low); e/ potentially unsafe. Note: WebMD ex…	1. GPs had safe triage performance of 97.0%±2.5% VS 90.1±7.4 mean for Apps 3 apps had safety performance within 1 SD of GPs (mean)—Ada: 97.0%; Babylon: 95.1%; and, Symptomate: 97.8%. 1 app had a safety performance within 2 SDs of GPs—Your.MD*: 92.6%. 3 apps had a safety performance outside 2 SDs of GPs—Buoy: 80.0% (p<0.001); K Health*: 81.3% (p<0.001); Mediktor: 87.3% (p=1.3×10-3) The GPs and all…	1. Levels of safe urgency advice within one SD from the average of GPs and: 1a. Full-full or near-full coverage: Ada. 1b. Moderate coverage: Babylon. 1c. Low coverage: Symptomate. 2. Levels of safe urgency advice between one and two SD from the average of GPs and:2a. Low coverage: Your.MD. 3. Levels of safe urgency advice below three SD from the average of GPs and: 3a. Moderate coverage: Buoy, Me…	For each GP’s and each app’s suggestions 1. App coverage 2. Comprehensiveness: ratio of the # of gold standard differentials matched by the suggested differentials to the # of gold standard differentials for the vignette, expressed as a mean across all vignettes 3. Relevance: ratio of the # of the suggested differentials that match with any of the gold standard differentials for the vignette to t…	1. The apps varied greatly in the proportion of vignettes for which they provided any condition suggestions, with a range of 47.5% from highest (Ada; 99.0%) to lowest (Babylon, 51.5%). The reasons that some apps did not provide condition suggestions included: (1) not included in the apps’ regulatory ‘Intended Use’ or another product design reason (eg, users below a set age limit, or pregnant user…	While no digital tool outperformed GPs, some came close, and the nature of iterative improvements to software offers scalable improvements to care. 1. supportive of the use of the OSCs with urgency advice safety similar to the levels achieved by GPs, in the use case of supplementing telephone triage 2. indicative of the future potential of AI-based symptom assessment technology in diagnostic deci…
Ceney	2021	https://doi.org/10.1371/journal.pone.0254088	UK	This study was fully funded as an external review of the sector by Doctorlink Ltd. The funder provided support in the form of salaries for authors	Vignette study	General	Standardised set of 50 vignettes: 44 (out of 45) taken from Semigran et al. 2015 6 sourced to cover presentations of common conditions that were not adequately represented by Semigran, including depression and Covid-19	1. Ada Health 2. Ask NHS Sensely 3. Babylon Health 4. Buoy Health 5. Clinova 6. Doctorlink 7. Infermedica 8. Isabel Health 9. Mediktor 10. NHS 111 11. Web.MD 12. Your.MD	Web page/ app	Diagnosis attached to each vignette. The disposition advice was assessed against the vignette categories and NICE guidance to assess whether the advice was accurate (i.e., whether a higher or lower acuity disposition should have been recommended) and safe (whether or not a disposition of an accurate acuity or higher was recommended).	Ranking of correct diagnosis 1. Correct diagnosis listed 1st 2. Correct diagnosis listed among top 5 3. Correct diagnosis listed at all Variables: Condition a/ level of urgency OSC's b/ nb of questions c/ time to complete d/demographic questions	1. Listed 1st in 37.7% (95% CI 33.6–41.7%) 1.a/ 30.9% (95% CI 24.7–38.0%) for the emergent group 33.9% (95% CI 26.0–42.8%) for the urgent group 38.2% (95% CI 28.1– 49.4%) for the non-urgent group 47.1% (95% CI 39.6–54.2%) for the self-care group OSC: 22.2% (95% CI 13.6–35.2%) in the least to 72.0% (95% CI 52.8–88.0%) in the most b/ c/ positive correlation was observed (R2 = 0.7126, Fig 1) that th…	Low the average diagnostic accuracy of symptom checkers was poor, being correct on only just over a third of occasions (37.7%) and present in the top five diagnoses on only approximately half (51.0%) of occasions.	1. Correct triage 2. Under/over-triage (safety of the triage) Variables: Condition a/ level of urgency OSC's b/ nb of questions	1. Average across all vignettes: 57.7% of cases (95% CI 53.2–62.2%) BUT significant variation in performance between symptom checkers with a range between 35.6% (95% CI 24.4–49.0%) to 90.0% (95% CI 69.1% - 100%) 1. a/ emergent care group higher at 71.1% (95% CI 63.4–77.8%; p-value .000686) but other 3 groupings lower with the urgent group at 52.1% (95% CI 42.2– 61.8%), non-urgent group at 54.0% (…	Low the accuracy with which the appropriate level of care was recommended by the systems was low, being accurate just over half the time (57.7%), though some systems demonstrated high levels of accuracy of disposition and safety. Notably and worryingly, the safety of the disposition advice decreased with condition urgency.	The potential impact on health and care system utilisation through the accuracy of the advice given to individuals to access the appropriate care setting for their collection of symptoms. We used the average costs of accessing a care setting in the UK i.e., A&E, GP, pharmacy. Each vignette had its service cost assessed as per NICE guidance. We assigned an increased cost to vignettes where the adv…	Across all vignettes completed, 51.0% required additional resource utilisation than that recommended, with primary care resources being suggested in 80.8% of conditions that could be self-managed. There was variation in performance across providers with additional resource utilisation ranging between 12.5% (95% CI 6.1–33.5%) for the lowest impact symptom checker and 87.5% (95% CI 52.8%-100%) for …	There is wide variation in performance between available symptom checkers and overall performance is significantly below what would be accepted in any other medical field, though some do achieve a good level of accuracy and safety of disposition. External validation and regulation are urgently required to ensure these public facing tools are safe.
Chan	2021	https://doi.org/10.1371/journal.pone.0260696	Canada	Unnur Brown Leadershi p Award in Health Policy.	Real patients	General (new medical conditions) A diverse collection of patient concerns captured including trauma, mental health, pregnancy, immunizations, infections, cardiovascular, respiratory, gastrointestinal, and dermatologic concerns, among others	581 patients (281 hospital patients + 300 primary care patients) 63% F Mean patient age was 38±16 (range 16 to 91 y) for emergency department patients 48±18 (range 16 to 91 y) for patients seen by primary care family physician	A new (prototype) symptom checker designed by author FC and coded by computer science students at Western University	Web page/ app. The version of the algorithm used for this study was comprised of a total of 247 questions or computational steps manually compiled into a decision tree with recursive elements. Relevant questions are presented sequentially to the user based upon previous responses.	Consultation with physician The diagnoses and treatments provided by the treating physician were reviewed by physician authors FC and SL and, by consensus, assigned an appropriate categorization for comparison with triage recommendations provided by the symptom checker.				1. Correct triage 2. Under/over-triage (safety of the triage) 3. Sensitivity Variables: Patients a/ emergency patients b/ primary care patients	1. The overall accuracy of the symptom checker was 73% (427/581, 95% CI 70% to 77%), which was significantly better than the 58% accuracy of patients (339/581, CI 54% to 62%; p<0.01). a/ ED patients: 61%, significantly better than that of patients 32% No emergencies were missed by the symptom checker (n = 8) b/ PC patients: 85%; CI of 81%-89% which is similar to that of patients’ (83% or 249/300;…	High The prototype was significantly more accurate than patients at triage (73% versus 58%, p<0.01).	Expected reduction in hospital visits	Compliance with triage recommendations in this cohort using this iteration of the symptom checker would have reduced hospital visits by 55% but cause potential harm in 2–3% from delay in care.	The prototype symptom checker was superior to patients in deciding the most appropriate treatment setting for medical issues. This symptom checker could reduce a significant number of unnecessary hospital visits, with accuracy and safety outcomes comparable to existing data on telephone triage
Delshad	2021	https://www.cureus.com/articles/56904-artificial-intelligence-based-application-provides-accurate-medical-triage-advice-when-compared-to-consensus-decisions-of-healthcare-providers	USA	Authors declare no financial support, for the study; 2 authors have financial relationship with the symptom checker evaluated; MayaMD sponsored the study.	Vignette study	Various symptoms / conditions represented - based on a list of most common clinical presentations in ED, urgent care and primary care	50 vignettes 50% M (25) 50% F (25) 20 to 84 y.o.	MayaMD	App (AI / Bayesian logic)	Individual clinician triage of vignette & clinician consensus triage in 3 phases: 1. comparison of MayaMD with triage by 1 ER physician & 1 ER physician assistant for 50 clinical vignettes 2. selection of 26 vignettes from phase 1 that did not result in a unanimous triage decision and comparison with: individual triage by 6 other ER physicians & consensus triage (consensus A) 3. comparison with t…				Agreement with individual & consensus clinical triage assessment in 3 phases	Phase 1: ER physician and MayaMD agreed on triage decisions in 37 (74%) cases, while the ER physician assistant and MayaMD agreed on 30 (60%) cases. Phase 2: MayaMD matched Consensus A for 22 (85%) cases. The individual ER physicians matched Consensus A for an average of 21 (82%) cases Phase 3: individual physician’s matched Consensus C for 40 cases (80%), with a range from 31 to 45 (62% to 90%) …	High 1. MayaMD performs at par or better than individual clinicians when determining a triage decision for a clinical vignette. 2. MayaMD's decisions were consistent with the consensus decisions at a similar rate (or higher) to the individual human physicians’ decisions consistency with the consensus decisions. Only one case where both consensus groups came to a different decision to MayaMD, for …			Our study demonstrates that an AI-based application may provide accurate medical triage decision support for patietns. The utilization of AI-based triage decision support may potentially improve patient outcomes and reduce healthcare costs, and these are claims that still need to be evaluated with future research' Future research in which the AI application faces real patients is needed to ensure…
Gilbert	2021	https://doi.org/10.1071/PY21032	Australia	Study funded by Ada Health	Vignette Study	30 general conditions and 18 Australia-specific, deisgned to represent presentations to general practice, 85% common conditions, 15% uncommon conditions.	Same as Hill 2020: 48 vignettes: 30 adapted from Semigran 2015 & 18 new symptom‐based scenarios, including several reflecting Australia‐specific illnesses 4 weeks old to 77 yo; 27 M & 21 F;	Ada	App	Same as Hill 2020 Diagnoses and triage advice attached to each vignette AND confirmed by two GPs (including author MS) and an emergency department specialist. 1 Clinician (GP and ED experience) decided if it matched.	Ranking of correct diagnosis 1. Correct diagnosis listed 1st 2. Correct diagnosis listed among top 3 3. Correct diagnosis listed among top 5 Variable: General vignettes vs specifically designed for Australian context	1. Correct diagnosis listed first in 65% of cases 2. Top 3 in 83% 3. Top 5 in 83% 18 Australian specific vignettes: 1. Top 1 in 50% of vignettes 2. Top 3 in 67%	Medium-High	Correct Triage Variables: 1. severity of condition 2. General vignettes vs specifically designed for Australian context	Triage urgency advice matched gold standard in 63% of cases 1. 67% of emergency or urgent cases and 57% in less serious cases 2. For Australian-specific vignettes, 56% of urgency advice exactly matched the gold standard	Medium			The Ada SAA has not been previously evaluated in an Australia- specific context, but has higher accuracy in condition suggestion and urgency advice than other SAAs thus far evaluated in this context using clinical vignettes. These results have relevance to the role of SAAs in primary and community health and to debates regarding the use of health apps, where medical quality and safety should dete…
Trivedi	2021	https://pubmed.ncbi.nlm.nih.gov/33884243/	Canada	N/A	prospective observational study	self perceived problems: life/limb threatening conditions, heart or lung condition, abdominal or GI pain, MSK disorders A number of presenting problems, especially neurological and mental health complaints, were not included in the questionnaire, except under the final, non-specific, catch-all query.	429 patients, M 245 (49.8), F 247 (50.2), mean age 47 Note: convenience sample of patients arriving at the ED on their own, with family or caregivers. Patients brought by ambulance, those not speaking or reading English, arriving after midnight and those less than 16 years of age were excluded.	An algorithmic questionnaire which consisted of a series of “Yes/No” answers displayed electronically in algorithmic sequence, depending on the answers provided. This algorithm was transcribed into an electronic form by utilizing a software platform (FluidSurvey, SurveyMonkey Canada Inc., Ottawa, Canada). The answers were transmitted from the tablet wirelessly for storage on an electronic databas…	Algorithmic questionnaire answered on a tablet	Canadian Triage and Acuity Scale (CTAS) scores assigned by the dedicated ED triage nurse (TN). Note: Comparing patient self-triage to TN assigned CTAS scores, rather than actual patient outcomes, is more a measure of the reliability than the validity of the self-triage process.				Agreement between AGST: algorithm-generated self-triage score and CTAS: Canadian Triage and Acuity Scale Variables: 1. age 2. sex 3. triage category 4. heart- or lung-related complaints	The proportion of patients whose AGST scores agreed with the TN's scores was 27%. In a majority of participants (65%), the TN CTAS scores were lower than the AGST scores, although the scores were higher in 24% of patients with AGST scores of 4/5 1. Age: highest agreement for 20-39 y.o. (31%) / hihghest overestimation for >60 y.o (69%) 2. M = agree in 25% and overestimate in 70 / F = agree in 39% …	Low Our results show a relatively poor agreement between AGST scores by patients and CTAS scores assigned by a TN. The large discrepancies mainly reflect patients’ overestimation of the severity of their illnesses or injuries. The chances of undertriage were low at 8% overall. If self-triage is viewed as a type of screening tool, high sensitivity at the expense of low specificity is typical, and …	Admission to hospital (expected vs actual)	expected: 203 (41%) versus actual: 76 (17%)	This study revealed a relatively poor agreement (about 20%) between patient-assigned and TN-assigned triage categories. However, only a small minority of patients underestimated the acuity of their condition, when compared to a standard triage system. Although the prediction of the need for admission to the hospital was poor (17%), patients who believed they required admission were 3.4 times more…
Dickson	2022	https://pubmed.ncbi.nlm.nih.gov/34545027/	UK	None stated	Diagnostic accuracy	General	25 333 patients 54.2% F Mean age: 46 y.o. (30 to 62) Ambulatory attendances aged ≥18. Exclusion criteria were arrival by ambulance or <18 years old.	eTriage is an automated digital check-in and triage solution developed in the UK by practicing NHS clinicians.	The software is based on branched algorithmic decision logic with key discriminators and flagging which prompts further questions regarding the patient’s attendance. The platform mirrors the MTS in that it allocates the patient into one of five priority groups: P1 = immediate care by a physician and P5 = nonurgent,	MTS recorded by the triage nurse was considered the reference standard.				1. Correct triage 2. Triage within 1 triage category 3 Triage within 2 triage categories 4. Triage within >2 triage categories 5. Under/over-triage (safety of the triage) Variables: Condition's emergency	1. 30.7% perfect agreement 2. 49% within 1 triage category 3. 17.7% within 2 triage categories 4. 2.6% within >2 triage categories 5. Undertriage by eTriage compared with nurse triage was 10.1% a/ by triage category: red 91.7% (66/72) with undertriage by one in 68.2% (45/66), orange 23.4% (590/2525) with 66.1% (390/590) under triaged by one, yellow 13.3% (1392/10 461) and green 4.3% (506/11 866).…	Low	1. Demographics of total ambulatory adult patients VS used eTriage VS no eTriage 2. Time to eTriage VS NT	The median time to nurse triage was 17 min (IQR 9–31) compared to median time to eTriage of 5 min (IQR 4–6).	Both agreement and correlation of eTriage with the reference standard of nurse-based MTS were found to be low, with a preponderance of over triage by eTriage when compared to MTS. eTriage was found to have a higher sensitivity for high acuity patients and similar specificity for low acuity patients when compared to nurse MTS triage.
